# Supplementary material for: Artificial intelligence-guided discovery of gastric cancer continuum
Source: Gastric Cancer. 2023 Jan 24;26(2):286–97. doi: 10.1007/s10120-022-01360-3 (PMC9871434; doi:10.1007/s10120-022-01360-3)
Supplement: Supplementary file 2 — Supplementary Online Resource 2 List of GSE IDs used in the analysis along with sample type (human vs mouse), use (network, training, validation) and figure panel file2 (XLSX 10 KB) [file 10120_2022_1360_MOESM2_ESM.xlsx]

## Sheet: Sheet1
GEO Dataset	Sample Type	Use	Figure
GSE66229	Human	Network	Figure 1A
GSE37023	Human	Training	Figure 1C-D
GSE122401	Human	Training	Figure 1C-D
GSE54129	Human	Validation	Figure 2B-C
GSE2669	Human	Validation	Figure 2B-C
GSE65801	Human	Validation	Figure 2B-C
TCGA STAD	Human	Validation	Figure 2B-C
GSE27342	Human	Validation	Figure 2B-C
GSE118916	Human	Validation	Figure 2B-C
E-MTAB-6693	Human	Validation	Figure 2B-C
GSE29272	Human	Validation	Figure 2B-C
GSE13861	Human	Validation	Figure 2B-C
GSE38940	Human	Validation	Figure 2B-C
GSE31811	Human	Validation	Figure 2B-C
GSE122796	Human	Validation	Figure 2B-C
GSE13911	Human	Validation	Figure 2B-C
GSE19826	Human	Validation	Figure 2B-C
GSE29998	Human	Validation	Figure 2B-C
GSE33335	Human	Validation	Figure 2B-C
GSE33651	Human	Validation	Figure 2B-C
GSE52138	Human	Validation	Figure 2B-C
E-MTAB-9990	Human	Validation	Figure 2B-C
GSE2637	Human	Validation	Figure 2B-C
GSE79973	Human	Validation	Figure 2B-C
E-MTAB-8889	Human	Validation	Figure 3B-C
GSE55696	Human	Validation	Figure 3B-C
E-MTAB-3689	Human	Validation	Figure 3C
GSE55696	Human	Validation	Figure 3C
GSE13873	Mouse	Validation	Figure 3G
GSE69145	Mouse	Validation	Figure 3G
GSE69146	Mouse	Validation	Figure 3G
GSE166904	Mouse	Validation	Figure 3G
GSE83389	Mouse	Validation	Figure 3G
GSE142644	Mouse	Validation	Figure 3G
GSE104821	Mouse	Validation	Figure 3G
GSE16390	Mouse	Validation	Figure 3G
GSE102297	Mouse	Validation	Figure 3G
GSE43145	Mouse	Validation	Figure 3G
GSE27711	Mouse	Validation	Figure 3G
GSE145583	Mouse	Validation	Figure 3G
GSE93173	Mouse	Validation	Figure 3G
GSE31074	Mouse	Validation	Figure 3G
GSE164807	Mouse	Validation	Figure 3G
GSE144386	Mouse	Validation	Figure 3G
GSE93774	Mouse	Validation	Figure 3G
GSE103639	Mouse	Validation	Figure 3G
GSE45956	Mouse	Validation	Figure 3G
GSE16902	Mouse	Validation	Figure 3C
GSE78523	Human	Validation	Figure 4
GSE69144	Human	Validation	ESM 5
GSE153224	Human	Validation	ESM 5
GSE83389	Human	Validation	ESM 5
GSE116312	Human	Validation	ESM 5
GSE106656	Human	Validation	ESM 5
GSE134520	Human	Validation	ESM 5
